# Supplementary material for: Seasonal variations in gut microbiota of semiprovisioned rhesus macaques (Macaca mulatta) living in a limestone forest of Guangxi, China
Source: Front Microbiol. 2022 Sep 20;13:951507. doi: 10.3389/fmicb.2022.951507 (PMC9530203; doi:10.3389/fmicb.2022.951507)
Supplement: Supplementary file 2 [file Table_2.XLSX]

## Sheet: taxa.table
Proportion of bacterial groups of semi-provisioned rhesus macaques at the phylum level (%)
Bacteria taxa	proportion
Firmicutes	65.52
Bacteroidota	26.8
Proteobacteria	2.32
Actinobacteriota	2.13
Spirochaetota	1.38
Cyanobacteria	1.01
Desulfobacterota	0.27
Verrucomicrobiota	0.23
WPS-2	0.18
Campilobacterota	0.09
Fibrobacterota	0.05
Elusimicrobiota	0.01
unclassified_k__norank_d__Bacteria	0.01
Patescibacteria	< 0.01
Deinococcota	< 0.01
Chloroflexi	< 0.01
Fusobacteriota	< 0.01
Acidobacteriota	< 0.01
Halanaerobiaeota	< 0.01
MBNT15	< 0.01
Myxococcota	< 0.01
Planctomycetota	< 0.01
