# Supplementary material for: Seasonal variations in gut microbiota of semiprovisioned rhesus macaques (Macaca mulatta) living in a limestone forest of Guangxi, China
Source: Front Microbiol. 2022 Sep 20;13:951507. doi: 10.3389/fmicb.2022.951507 (PMC9530203; doi:10.3389/fmicb.2022.951507)
Supplement: Supplementary file 3 [file Table_3.XLSX]

## Sheet: taxa.percents.table 属水平不合并
Proportion of bacterial groups of semi-provisioned rhesus macaques at the genus level (%)
Bacteria taxa	proportion
Prevotella	20.2
Lactobacillus	6.43
Clostridium_sensu_stricto_1	6.31
Enterococcus	4.69
UCG-002	3.51
Sarcina	3.41
UCG-005	3.3
unclassified_f__Lachnospiraceae	2.92
norank_f__norank_o__Clostridia_UCG-014	2.54
Christensenellaceae_R-7_group	2.41
Blautia	2.18
Intestinibacter	2.15
Succinivibrio	1.75
Faecalibacterium	1.71
norank_f__Eubacterium_coprostanoligenes_group	1.59
norank_f__Muribaculaceae	1.56
Treponema	1.3
Ruminococcus	1.02
Bifidobacterium	0.98
NK4A214_group	0.97
Agathobacter	0.93
norank_f__norank_o__RF39	0.92
norank_f__UCG-010	0.89
Eubacterium_hallii_group	0.83
norank_f__norank_o__Chloroplast	0.73
Lactococcus	0.73
Subdoligranulum	0.73
Kurthia	0.72
Roseburia	0.71
Monoglobus	0.71
Terrisporobacter	0.68
Phascolarctobacterium	0.65
Prevotellaceae_NK3B31_group	0.59
unclassified_f__Prevotellaceae	0.56
Alloprevotella	0.56
norank_f__Ruminococcaceae	0.55
Rikenellaceae_RC9_gut_group	0.54
unclassified_f__Muribaculaceae	0.53
Marvinbryantia	0.49
unclassified_f__Butyricicoccaceae	0.46
unclassified_o__Lactobacillales	0.45
unclassified_o__Bacteroidales	0.44
dgA-11_gut_group	0.44
Family_XIII_AD3011_group	0.44
Lachnospiraceae_NK4A136_group	0.44
Solobacterium	0.4
Coprococcus	0.39
Dorea	0.38
Dialister	0.37
unclassified_f__Oscillospiraceae	0.37
unclassified_f__Ruminococcaceae	0.34
Eubacterium_siraeum_group	0.3
Catenibacterium	0.3
Pediococcus	0.3
Eubacterium_ruminantium_group	0.28
norank_f__norank_o__Gastranaerophilales	0.27
unclassified_o__Coriobacteriales	0.27
norank_f__Prevotellaceae	0.26
Oscillibacter	0.25
Lachnospiraceae_NK3A20_group	0.21
norank_f__norank_o__Bacteroidales	0.21
norank_f__norank_o__Bradymonadales	0.2
norank_f__Bacteroidales_RF16_group	0.19
unclassified_c__Clostridia	0.19
Escherichia-Shigella	0.19
Prevotellaceae_UCG-001	0.19
Bacillus	0.18
Colidextribacter	0.18
norank_f__norank_o__norank_c__norank_p__WPS-2	0.18
norank_f__norank_o__Clostridia_vadinBB60_group	0.18
Prevotellaceae_UCG-003	0.18
norank_f__norank_o__WCHB1-41	0.17
Lachnospiraceae_ND3007_group	0.16
Butyricicoccus	0.16
Lachnospiraceae_AC2044_group	0.16
Anaerostipes	0.16
Anaerovibrio	0.15
Olsenella	0.15
unclassified_p__Firmicutes	0.15
Lachnospira	0.15
Ruminococcus_gauvreauii_group	0.15
Eubacterium_eligens_group	0.14
norank_f__Eggerthellaceae	0.14
norank_f__p-2534-18B5_gut_group	0.13
norank_f__Atopobiaceae	0.13
Alistipes	0.13
Rummeliibacillus	0.12
UCG-003	0.12
Clostridioides	0.11
Erysipelotrichaceae_UCG-003	0.1
unclassified_f__Selenomonadaceae	0.1
Megasphaera	0.1
unclassified_f__Peptostreptococcaceae	0.1
Lachnospiraceae_FCS020_group	0.09
Helicobacter	0.09
Senegalimassilia	0.08
Collinsella	0.08
Family_XIII_UCG-001	0.08
unclassified_c__Bacilli	0.07
Oribacterium	0.07
Fusicatenibacter	0.07
Libanicoccus	0.07
Clostridium_sensu_stricto_18	0.07
Clostridium_sensu_stricto_6	0.07
unclassified_o__Oscillospirales	0.06
Candidatus_Soleaferrea	0.06
norank_f__norank_o__Rhodospirillales	0.06
Leuconostoc	0.06
Lachnoclostridium	0.06
Lachnospiraceae_UCG-004	0.06
Desulfovibrio	0.06
Carnobacterium	0.06
Acinetobacter	0.06
norank_f__Oscillospiraceae	0.06
Sphaerochaeta	0.05
Eubacterium_fissicatena_group	0.05
Clostridium_sensu_stricto_13	0.05
unclassified_f__Eggerthellaceae	0.05
unclassified_f__Erysipelotrichaceae	0.05
Lachnospiraceae_NK4B4_group	0.05
Slackia	0.05
Fibrobacter	0.05
Weissella	0.05
Eubacterium_xylanophilum_group	0.05
Fournierella	0.04
Asteroleplasma	0.04
UCG-009	0.04
Lachnospiraceae_UCG-003	0.04
Streptococcus	0.04
Candidatus_Rhabdochlamydia	0.04
Pseudomonas	0.04
Lachnospiraceae_UCG-001	0.04
Ruminococcus_torques_group	0.04
Coriobacteriaceae_UCG-003	0.04
Sutterella	0.04
Parabacteroides	0.03
Anaerocolumna	0.03
Bacteroides	0.03
Anaerosporobacter	0.03
Clostridium_sensu_stricto_2	0.03
UCG-004	0.03
norank_f__Erysipelotrichaceae	0.03
unclassified_f__Planococcaceae	0.03
Mogibacterium	0.03
norank_f__norank_o__Izemoplasmatales	0.03
Phoenicibacter	0.03
unclassified_f__Anaerovoracaceae	0.03
Holdemanella	0.03
Cellulosilyticum	0.03
unclassified_c__Alphaproteobacteria	0.03
Eubacterium_ventriosum_group	0.02
Butyrivibrio	0.02
norank_f__Lachnospiraceae	0.02
Ruminiclostridium	0.02
norank_f__norank_o__norank_c__Clostridia	0.02
norank_f__Peptococcaceae	0.02
Lachnospiraceae_NC2004_group	0.02
Enterorhabdus	0.02
UCG-008	0.02
Hafnia-Obesumbacterium	0.02
Moryella	0.02
Comamonas	0.02
norank_f__Mitochondria	0.02
Ruminobacter	0.02
Anaeroplasma	0.01
norank_f__Coriobacteriales_Incertae_Sedis	0.01
Defluviitaleaceae_UCG-011	0.01
unclassified_o__Burkholderiales	0.01
Erysipelotrichaceae_UCG-006	0.01
Lachnospiraceae_UCG-010	0.01
unclassified_f__Erysipelatoclostridiaceae	0.01
GWE2-31-10	0.01
Brachyspira	0.01
Chryseobacterium	0.01
GCA-900066575	0.01
Z20	0.01
Elusimicrobium	0.01
CAG-56	0.01
unclassified_k__norank_d__Bacteria	0.01
unclassified_f__Oxalobacteraceae	0.01
Bacteroides_pectinophilus_group	0.01
unclassified_p__Proteobacteria	0.01
Anaerofustis	0.01
Erysipelatoclostridium	0.01
norank_f__norank_o__Rickettsiales	0.01
Papillibacter	0.01
Psychrobacillus	0.01
Hydrogenoanaerobacterium	0.01
Actinobacillus	0.01
norank_f__Christensenellaceae	0.01
norank_f__vadinBE97	0.01
Tuzzerella	0.01
unclassified_o__Enterobacterales	0.01
Jeotgalibaca	0.01
unclassified_f__Rikenellaceae	0.01
Pygmaiobacter	0.01
Oscillospira	0.01
norank_f__Succinivibrionaceae	0.01
Butyricimonas	0.01
Tyzzerella	0.01
Kocuria	0.01
Klebsiella	0.01
Veillonella	< 0.01
Tetragenococcus	< 0.01
Anaerosinus	< 0.01
Clostridium_sensu_stricto_12	< 0.01
unclassified_f__Pasteurellaceae	< 0.01
norank_f__Erysipelatoclostridiaceae	< 0.01
norank_f__Butyricicoccaceae	< 0.01
Proteiniclasticum	< 0.01
Howardella	< 0.01
Peptococcus	< 0.01
Stenotrophomonas	< 0.01
Robinsoniella	< 0.01
unclassified_f__Christensenellaceae	< 0.01
Arthrobacter	< 0.01
Paludicola	< 0.01
Sphingobacterium	< 0.01
unclassified_f__Spirochaetaceae	< 0.01
Alloscardovia	< 0.01
unclassified_o__Lachnospirales	< 0.01
Luteimonas	< 0.01
Chroococcidiopsis_PCC_7203	< 0.01
Flavobacterium	< 0.01
unclassified_f__Veillonellaceae	< 0.01
unclassified_o__Rickettsiales	< 0.01
unclassified_f__Aerococcaceae	< 0.01
Actinomyces	< 0.01
Allisonella	< 0.01
Rickettsiella	< 0.01
Eubacterium_oxidoreducens_group	< 0.01
Paracoccus	< 0.01
Mailhella	< 0.01
norank_f__Weeksellaceae	< 0.01
Sphingomonas	< 0.01
Staphylococcus	< 0.01
Rubellimicrobium	< 0.01
norank_f__Clostridium_methylpentosum_group	< 0.01
CAG-352	< 0.01
Leucobacter	< 0.01
Sedimentibacter	< 0.01
norank_f__Xanthobacteraceae	< 0.01
unclassified_f__Syntrophomonadaceae	< 0.01
Methylobacterium-Methylorubrum	< 0.01
unclassified_f__Sphingomonadaceae	< 0.01
unclassified_f__Rhizobiaceae	< 0.01
Paenibacillus	< 0.01
EMP-G18	< 0.01
Acetitomaculum	< 0.01
Victivallis	< 0.01
Bilophila	< 0.01
Planococcus	< 0.01
unclassified_c__Bacteroidia	< 0.01
Allorhizobium-Neorhizobium-Pararhizobium-Rhizobium	< 0.01
norank_f__Saccharimonadaceae	< 0.01
norank_f__Puniceicoccaceae	< 0.01
Simplicispira	< 0.01
norank_f__norank_o__Oscillospirales	< 0.01
Neisseria	< 0.01
Gemella	< 0.01
Tissierella	< 0.01
Sanguibacter	< 0.01
unclassified_o__Micrococcales	< 0.01
Brevundimonas	< 0.01
Brachybacterium	< 0.01
Halomonas	< 0.01
norank_f__JG30-KF-CM45	< 0.01
unclassified_f__Weeksellaceae	< 0.01
unclassified_f__Intrasporangiaceae	< 0.01
Pseudonocardia	< 0.01
Eubacterium_nodatum_group	< 0.01
Gemmobacter	< 0.01
Truepera	< 0.01
unclassified_o__Erysipelotrichales	< 0.01
unclassified_f__Acholeplasmataceae	< 0.01
Rubrobacter	< 0.01
Qipengyuania	< 0.01
Bradyrhizobium	< 0.01
Porphyromonas	< 0.01
Corynebacterium	< 0.01
Methyloversatilis	< 0.01
Anaerococcus	< 0.01
Deinococcus	< 0.01
Mitsuokella	< 0.01
Rhodococcus	< 0.01
norank_f__norank_o__Microtrichales	< 0.01
Bosea	< 0.01
unclassified_o__Rhodospirillales	< 0.01
UBA1819	< 0.01
TM7x	< 0.01
Mycoplasma	< 0.01
Ezakiella	< 0.01
Salinivibrio	< 0.01
unclassified_o__Veillonellales-Selenomonadales	< 0.01
unclassified_o__Gaiellales	< 0.01
norank_f__Victivallaceae	< 0.01
norank_f__Desulfovibrionaceae	< 0.01
Timonella	< 0.01
Aliterella	< 0.01
Nocardioides	< 0.01
Haemophilus	< 0.01
Mobilicoccus	< 0.01
Pleurocapsa_PCC-7319	< 0.01
Fusobacterium	< 0.01
Siphonobacter	< 0.01
Candidatus_Phytoplasma	< 0.01
Herminiimonas	< 0.01
Leptolyngbya_PCC-6306	< 0.01
norank_f__Carnobacteriaceae	< 0.01
Devosia	< 0.01
Campylobacter	< 0.01
Janthinobacterium	< 0.01
norank_f__norank_o__Gaiellales	< 0.01
Halarcobacter	< 0.01
unclassified_f__Acidaminococcaceae	< 0.01
Granulicatella	< 0.01
unclassified_f__Acetobacteraceae	< 0.01
Arcanobacterium	< 0.01
Rothia	< 0.01
Propionibacterium	< 0.01
Aerococcus	< 0.01
Reyranella	< 0.01
unclassified_f__Methyloligellaceae	< 0.01
TM7a	< 0.01
Wilmottia_Ant-Ph58	< 0.01
norank_f__norank_o__Saccharimonadales	< 0.01
Ureaplasma	< 0.01
Blastocatella	< 0.01
norank_f__Rhizobiales_Incertae_Sedis	< 0.01
Leptotrichia	< 0.01
Pseudopropionibacterium	< 0.01
Pedobacter	< 0.01
Clostridium_sensu_stricto_3	< 0.01
unclassified_f__Kineosporiaceae	< 0.01
Brevibacterium	< 0.01
Ochrobactrum	< 0.01
1174-901-12	< 0.01
Craurococcus-Caldovatus	< 0.01
Peptoniphilus	< 0.01
Akkermansia	< 0.01
Spirosoma	< 0.01
unclassified_f__Thermoactinomycetaceae	< 0.01
norank_f__Methyloligellaceae	< 0.01
Clostridium_sensu_stricto_11	< 0.01
norank_f__norank_o__norank_c__Gracilibacteria	< 0.01
Streptomyces	< 0.01
norank_f__norank_o__Candidatus_Komeilibacteria	< 0.01
norank_f__norank_o__OPB41	< 0.01
Dietzia	< 0.01
Cetobacterium	< 0.01
norank_f__norank_o__IMCC26256	< 0.01
Iamia	< 0.01
Chroococcidiopsis_SAG_2023	< 0.01
Arcticibacter	< 0.01
Pedomicrobium	< 0.01
norank_f__T34	< 0.01
unclassified_p__Actinobacteriota	< 0.01
Diplorickettsia	< 0.01
Megamonas	< 0.01
Flavisolibacter	< 0.01
Gryllotalpicola	< 0.01
norank_f__norank_o__11-24	< 0.01
Leptospira	< 0.01
norank_f__Lentimicrobiaceae	< 0.01
Wohlfahrtiimonas	< 0.01
Odoribacter	< 0.01
Bellilinea	< 0.01
Ileibacterium	< 0.01
unclassified_f__Methylomonadaceae	< 0.01
norank_f__norank_o__norank_c__norank_p__MBNT15	< 0.01
Cnuella	< 0.01
Caproiciproducens	< 0.01
Serratia	< 0.01
Thermomonas	< 0.01
norank_f__norank_o__norank_c__Dojkabacteria	< 0.01
unclassified_o__Peptostreptococcales-Tissierellales	< 0.01
unclassified_o__Rhizobiales	< 0.01
Tersicoccus	< 0.01
Orenia	< 0.01
Psychroglaciecola	< 0.01
Candidatus_Udaeobacter	< 0.01
Nannocystis	< 0.01
unclassified_f__Xanthomonadaceae	< 0.01
Arenimonas	< 0.01
norank_f__norank_o__Candidatus_Kaiserbacteria	< 0.01
norank_f__Gemmataceae	< 0.01
