# Supplementary material for: Seasonal variations in gut microbiota of semiprovisioned rhesus macaques (Macaca mulatta) living in a limestone forest of Guangxi, China
Source: Front Microbiol. 2022 Sep 20;13:951507. doi: 10.3389/fmicb.2022.951507 (PMC9530203; doi:10.3389/fmicb.2022.951507)
Supplement: Supplementary file 4 [file Table_4.XLSX]

## Sheet: Sheet1
Relative abundance in gut microbiota of semi-provisioned rhesus macaques at the phylum level (Mean% ± SD%)
Taxa name	All samples	Dry season	Rainy season	W-statistic	p-value	Corrected p-value（FDR）
Firmicutes	65.52 ± 18.61	71.84 ± 19.28	60.91 ± 16.77	1866	< 0.001	0.001
Bacteroidota	26.80 ± 17.98	19.91 ± 18.2	31.83 ± 16.14	4119.5	< 0.001	< 0.001
Proteobacteria	2.32 ± 4.02	2.61 ± 4.84	2.11 ± 3.31	2990	0.723	0.723
Actinobacteriota	2.13 ± 3.01	2.53 ± 3.47	1.84 ± 2.61	2288.5	0.027	0.05
Spirochaetota	1.38 ± 2.25	0.96 ± 1.96	1.69 ± 2.41	3625.5	0.007	0.017
Cyanobacteria	1.01 ± 2.08	1.54 ± 3.00	0.62 ± 0.77	2208	0.012	0.025
Desulfobacterota	0.27 ± 0.78	0.13 ± 0.29	0.36 ± 1.01	3773.5	0.001	0.005
Verrucomicrobiota	0.23 ± 0.54	0.16 ± 0.41	0.28 ± 0.61	3640.5	0.006	0.017
WPS-2	0.18 ± 0.54	0.16 ± 0.49	0.19 ± 0.58	3641.5	0.004	0.015
Campilobacterota	0.09 ± 0.21	0.11 ± 0.31	0.07 ± 0.08	3630	0.007	0.017
Fibrobacterota	0.05 ± 0.11	0.02 ± 0.04	0.07 ± 0.14	4031.5	< 0.001	< 0.001
unclassified_k__norank_d__Bacteria	0.01 ± 0.04	0.01 ± 0.02	0.01 ± 0.02	2467.5	0.108	0.17
Elusimicrobiota	0.01 ± 0.02	< 0.01	0.02 ± 0.05	4026	< 0.001	< 0.001
Patescibacteria	< 0.01	< 0.01	< 0.01	2684	0.236	0.302
Deinococcota	< 0.01	< 0.01	< 0.01	2611.5	0.008	0.017
Chloroflexi	< 0.01	< 0.01	< 0.01	2788	0.394	0.44
Fusobacteriota	< 0.01	< 0.01	< 0.01	2958	0.633	0.663
Acidobacteriota	< 0.01	< 0.01	< 0.01	2748.5	0.087	0.148
Halanaerobiaeota	< 0.01	< 0.01	< 0.01	2925	0.4	0.44
MBNT15	< 0.01	< 0.01	< 0.01	2957.5	0.229	0.302
Myxococcota	< 0.01	< 0.01	< 0.01	2848	0.247	0.302
Planctomycetota	< 0.01	< 0.01	< 0.01	2848	0.247	0.302
