# Supplementary material for: Seasonal variations in gut microbiota of semiprovisioned rhesus macaques (Macaca mulatta) living in a limestone forest of Guangxi, China
Source: Front Microbiol. 2022 Sep 20;13:951507. doi: 10.3389/fmicb.2022.951507 (PMC9530203; doi:10.3389/fmicb.2022.951507)
Supplement: Supplementary file 5 [file Table_5.XLSX]

## Sheet: Sheet1
Relative abundance in gut microbiota of semi-provisioned rhesus macaques at the genus level (Mean% ± SD%)
Taxa name	All samples	Dry season	Rainy season	W-statistic	p-value	Corrected p-value（FDR）
Prevotella	20.20 ± 16.11	15.40 ± 16.10	23.70 ± 15.33	3921.5	< 0.001	0.001
Clostridium_sensu_stricto_1	6.43 ± 10.78	8.45 ± 9.72	4.76 ± 6.64	1788	< 0.001	< 0.001
Lactobacillus	6.31 ± 8.25	6.29 ± 10.34	6.53 ± 11.17	2290	0.028	0.071
Enterococcus	4.69 ± 10.05	10.17 ± 13.47	0.69 ± 2.36	1110.5	< 0.001	< 0.001
Sarcina	3.51 ± 2.83	4.72 ± 7.66	2.45 ± 4.71	1991.5	0.001	0.005
UCG-002	3.41 ± 6.20	2.18 ± 2.01	4.48 ± 3.16	4268	< 0.001	< 0.001
UCG-005	3.30 ± 2.72	2.03 ± 1.82	4.22 ± 2.90	4371.5	< 0.001	< 0.001
unclassified_f__Lachnospiraceae	2.92 ± 2.40	1.94 ± 1.64	3.63 ± 2.62	4146.5	< 0.001	< 0.001
norank_f__norank_o__Clostridia_UCG-014	2.54 ± 2.70	3.57 ± 3.56	1.78 ± 1.44	2210	0.013	0.039
Christensenellaceae_R-7_group	2.41 ± 1.98	2.02 ± 1.56	2.69 ± 2.21	3383.5	0.073	0.154
Intestinibacter	2.18 ± 1.71	3.13 ± 2.99	1.43 ± 1.79	1438	< 0.001	< 0.001
Blautia	2.15 ± 2.51	1.97 ± 1.78	2.34 ± 1.65	3429.5	0.05	0.114
Succinivibrio	1.75 ± 3.82	2.05 ± 4.76	1.53 ± 2.98	3288.5	0.148	0.25
Faecalibacterium	1.71 ± 2.08	1.08 ± 1.32	2.17 ± 2.41	4001	< 0.001	< 0.001
norank_f__Eubacterium_coprostanoligenes_group	1.59 ± 1.17	1.34 ± 1.17	1.77 ± 1.20	3613.5	0.008	0.028
norank_f__Muribaculaceae	1.56 ± 1.62	1.40 ± 1.57	1.67 ± 1.66	3388.5	0.07	0.149
Treponema	1.30 ± 2.21	0.91 ± 1.94	1.59 ± 2.37	3576	0.012	0.039
Ruminococcus	1.02 ± 1.79	1.04 ± 2.63	1.02 ± 0.74	3660	0.005	0.018
Bifidobacterium	0.98 ± 2.61	1.07 ± 2.90	0.92 ± 2.40	2424.5	0.081	0.168
norank_f__norank_o__RF39	0.97 ± 0.86	1.27 ± 1.27	0.67 ± 0.47	2226	0.015	0.044
NK4A214_group	0.93 ± 1.16	0.65 ± 0.73	1.21 ± 0.89	4180	< 0.001	< 0.001
Agathobacter	0.92 ± 0.94	0.86 ± 1.12	0.98 ± 1.20	3339.5	0.102	0.189
Lactococcus	0.89 ± 0.88	1.70 ± 4.20	0.03 ± 0.13	2046	0	0.001
Kurthia	0.83 ± 0.87	1.70 ± 8.22	< 0.01	2555	0.059	0.13
Eubacterium_hallii_group	0.73 ± 1.99	0.92 ± 0.98	0.77 ± 0.79	2857.5	0.9	0.909
norank_f__UCG-010	0.73 ± 2.84	0.52 ± 0.49	1.15 ± 1.01	4317.5	< 0.001	< 0.001
norank_f__norank_o__Chloroplast	0.73 ± 0.71	1.29 ± 2.89	0.33 ± 0.67	1764.5	< 0.001	< 0.001
Terrisporobacter	0.72 ± 5.38	1.05 ± 1.02	0.42 ± 0.78	1335.5	< 0.001	< 0.001
Roseburia	0.71 ± 0.79	0.70 ± 0.77	0.72 ± 0.81	3114.5	0.418	0.499
Subdoligranulum	0.71 ± 0.67	0.54 ± 0.49	0.87 ± 0.81	3694.5	0.003	0.013
Monoglobus	0.68 ± 0.94	0.51 ± 0.61	0.85 ± 0.69	4019	< 0.001	< 0.001
Phascolarctobacterium	0.65 ± 1.10	0.21 ± 0.52	0.96 ± 1.41	4222	< 0.001	< 0.001
Prevotellaceae_NK3B31_group	0.59 ± 0.73	0.37 ± 0.47	0.75 ± 0.85	3920.5	< 0.001	0.001
unclassified_f__Prevotellaceae	0.56 ± 0.56	0.41 ± 0.51	0.68 ± 0.59	3964.5	< 0.001	0.001
norank_f__Ruminococcaceae	0.56 ± 0.95	0.43 ± 0.57	0.63 ± 0.54	3898.5	< 0.001	0.001
Rikenellaceae_RC9_gut_group	0.55 ± 0.56	0.40 ± 0.49	0.65 ± 0.60	3840	0.001	0.003
unclassified_o__Lactobacillales	0.54 ± 0.53	0.95 ± 1.15	0.08 ± 0.32	1262.5	< 0.001	< 0.001
unclassified_f__Muribaculaceae	0.53 ± 1.16	0.34 ± 0.88	0.68 ± 1.56	3642	0.006	0.022
Alloprevotella	0.49 ± 0.41	0.20 ± 0.36	0.81 ± 1.14	4239	< 0.001	0
Marvinbryantia	0.46 ± 0.91	0.45 ± 0.43	0.53 ± 0.41	3422	0.053	0.12
Lachnospiraceae_NK4A136_group	0.45 ± 0.89	0.43 ± 0.49	0.44 ± 0.43	3294	0.142	0.244
Family_XIII_AD3011_group	0.44 ± 0.77	0.42 ± 0.35	0.45 ± 0.34	3137	0.372	0.485
unclassified_f__Butyricicoccaceae	0.44 ± 0.81	0.29 ± 0.51	0.58 ± 1.10	3683.5	0.004	0.014
Solobacterium	0.44 ± 0.34	0.60 ± 0.60	0.25 ± 0.24	1847.5	< 0.001	0.001
dgA-11_gut_group	0.44 ± 0.45	0.33 ± 0.97	0.51 ± 0.66	3904.5	< 0.001	0.001
unclassified_o__Bacteroidales	0.40 ± 0.46	0.31 ± 0.81	0.54 ± 0.73	4223	< 0.001	< 0.001
Dorea	0.39 ± 0.39	0.35 ± 0.42	0.41 ± 0.28	3606	0.009	0.03
Coprococcus	0.38 ± 0.35	0.32 ± 0.40	0.44 ± 0.38	3780	0.001	0.006
Dialister	0.37 ± 0.60	0.25 ± 0.51	0.46 ± 0.65	4037	< 0.001	< 0.001
unclassified_f__Oscillospiraceae	0.37 ± 0.27	0.24 ± 0.21	0.47 ± 0.27	4384.5	< 0.001	< 0.001
unclassified_f__Ruminococcaceae	0.34 ± 0.42	0.30 ± 0.46	0.37 ± 0.39	3507.5	0.025	0.064
Eubacterium_siraeum_group	0.30 ± 0.41	0.38 ± 0.51	0.25 ± 0.31	2790.5	0.71	0.779
Pediococcus	0.30 ± 0.91	0.18 ± 0.75	0.39 ± 2.42	2718.5	0.287	0.391
Catenibacterium	0.30 ± 1.90	0.17 ± 0.32	0.39 ± 1.16	3680	0.004	0.014
unclassified_o__Coriobacteriales	0.28 ± 0.73	0.33 ± 0.49	0.22 ± 0.32	2631	0.34	0.449
norank_f__norank_o__Gastranaerophilales	0.27 ± 0.34	0.25 ± 0.29	0.29 ± 0.38	3094.5	0.461	0.546
Eubacterium_ruminantium_group	0.27 ± 0.40	0.15 ± 0.15	0.37 ± 0.95	3052.5	0.56	0.641
norank_f__Prevotellaceae	0.26 ± 0.33	0.22 ± 0.35	0.28 ± 0.32	3631.5	0.007	0.024
Oscillibacter	0.25 ± 0.28	0.12 ± 0.17	0.35 ± 0.30	4526.5	< 0.001	< 0.001
Lachnospiraceae_NK3A20_group	0.21 ± 0.28	0.23 ± 0.31	0.20 ± 0.25	2960.5	0.805	0.847
Escherichia-Shigella	0.21 ± 0.74	0.20 ± 0.88	0.18 ± 0.87	2137.5	0.003	0.014
norank_f__norank_o__Bradymonadales	0.20 ± 0.75	0.09 ± 0.26	0.28 ± 0.97	3406	0.054	0.121
norank_f__norank_o__Bacteroidales	0.19 ± 0.50	0.07 ± 0.13	0.31 ± 0.95	3933.5	< 0.001	0.001
unclassified_c__Clostridia	0.19 ± 0.20	0.14 ± 0.17	0.23 ± 0.21	3994	< 0.001	< 0.001
norank_f__norank_o__norank_c__norank_p__WPS-2	0.19 ± 0.87	0.16 ± 0.49	0.19 ± 0.58	3641.5	0.004	0.015
Colidextribacter	0.19 ± 0.40	0.15 ± 0.17	0.20 ± 0.15	3707	0.003	0.012
Prevotellaceae_UCG-001	0.18 ± 1.63	0.11 ± 0.26	0.24 ± 0.47	4001.5	< 0.001	< 0.001
norank_f__Bacteroidales_RF16_group	0.18 ± 0.16	0.04 ± 0.08	0.30 ± 0.63	4417	< 0.001	< 0.001
unclassified_p__Firmicutes	0.18 ± 0.54	0.28 ± 0.31	0.06 ± 0.09	1601.5	< 0.001	< 0.001
norank_f__norank_o__Clostridia_vadinBB60_group	0.18 ± 0.41	0.09 ± 0.10	0.24 ± 0.52	3617.5	0.008	0.027
Prevotellaceae_UCG-003	0.18 ± 0.28	0.08 ± 0.19	0.25 ± 0.32	4418.5	< 0.001	< 0.001
norank_f__norank_o__WCHB1-41	0.17 ± 0.43	0.14 ± 0.40	0.19 ± 0.45	3350.5	0.09	0.181
Bacillus	0.16 ± 0.26	0.01 ± 0.02	0.31 ± 2.14	3233.5	0.171	0.287
Olsenella	0.16 ± 0.20	0.16 ± 0.28	0.14 ± 0.26	2961.5	0.802	0.846
Lachnospiraceae_AC2044_group	0.16 ± 0.21	0.13 ± 0.18	0.18 ± 0.23	3593.5	0.01	0.034
Lachnospira	0.16 ± 0.25	0.15 ± 0.24	0.14 ± 0.29	2389	0.066	0.142
Ruminococcus_gauvreauii_group	0.15 ± 0.38	0.16 ± 0.13	0.14 ± 0.14	2707.5	0.5	0.579
Butyricicoccus	0.15 ± 0.27	0.09 ± 0.13	0.20 ± 0.23	3972.5	< 0.001	0.001
Lachnospiraceae_ND3007_group	0.15 ± 0.24	0.08 ± 0.17	0.22 ± 0.30	4333.5	< 0.001	< 0.001
Anaerostipes	0.15 ± 0.27	0.10 ± 0.22	0.20 ± 0.26	4070	< 0.001	< 0.001
Eubacterium_eligens_group	0.15 ± 0.13	0.15 ± 0.20	0.13 ± 0.19	2437	0.096	0.184
norank_f__Eggerthellaceae	0.14 ± 0.19	0.18 ± 0.18	0.11 ± 0.11	2172	0.008	0.028
Anaerovibrio	0.14 ± 0.15	0.08 ± 0.25	0.21 ± 0.44	3919	< 0.001	0.001
norank_f__Atopobiaceae	0.13 ± 0.40	0.20 ± 0.32	0.08 ± 0.15	1907	< 0.001	0.002
Clostridioides	0.13 ± 0.25	0.27 ± 1.56	< 0.01	2625.5	0.004	0.014
norank_f__p-2534-18B5_gut_group	0.13 ± 0.24	0.09 ± 0.36	0.17 ± 0.43	3694.5	0.003	0.013
Rummeliibacillus	0.12 ± 0.56	0.16 ± 0.61	0.09 ± 0.53	2758	0.401	0.487
Alistipes	0.12 ± 0.18	0.06 ± 0.12	0.17 ± 0.30	3797.5	0.001	0.005
UCG-003	0.11 ± 1.02	0.06 ± 0.09	0.16 ± 0.21	4382.5	< 0.001	< 0.001
unclassified_f__Peptostreptococcaceae	0.10 ± 0.15	0.15 ± 0.17	0.06 ± 0.09	1561	< 0.001	< 0.001
Erysipelotrichaceae_UCG-003	0.10 ± 0.29	0.10 ± 0.14	0.10 ± 0.16	3031.5	0.612	0.699
Megasphaera	0.10 ± 0.32	0.09 ± 0.38	0.11 ± 0.26	3365.5	0.071	0.151
unclassified_f__Selenomonadaceae	0.10 ± 0.14	0.08 ± 0.30	0.11 ± 0.29	3695.5	0.002	0.01
Collinsella	0.09 ± 0.09	0.12 ± 0.18	0.06 ± 0.06	2274.5	0.024	0.062
Helicobacter	0.09 ± 0.21	0.11 ± 0.31	0.07 ± 0.08	3629	0.007	0.024
Senegalimassilia	0.08 ± 0.13	0.11 ± 0.17	0.07 ± 0.09	2423	0.086	0.173
Lachnospiraceae_FCS020_group	0.08 ± 0.13	0.05 ± 0.06	0.12 ± 0.09	4379.5	< 0.001	< 0.001
unclassified_c__Bacilli	0.08 ± 0.11	0.15 ± 0.19	0.01 ± 0.04	1130	< 0.001	< 0.001
Clostridium_sensu_stricto_18	0.07 ± 0.15	0.16 ± 0.75	< 0.01	2714.5	0.018	0.05
Family_XIII_UCG-001	0.07 ± 0.07	0.06 ± 0.09	0.10 ± 0.12	3581	0.011	0.036
Leuconostoc	0.07 ± 0.10	0.15 ± 0.56	< 0.01	2459	0.001	0.005
Carnobacterium	0.07 ± 0.12	0.14 ± 1.09	< 0.01	2269.5	< 0.001	< 0.001
Libanicoccus	0.07 ± 0.49	0.07 ± 0.14	0.07 ± 0.10	2855	0.892	0.904
Oribacterium	0.07 ± 0.12	0.05 ± 0.07	0.08 ± 0.06	4015	0	0
Clostridium_sensu_stricto_6	0.06 ± 0.09	0.07 ± 0.15	0.06 ± 0.10	2822	0.796	0.842
Fusicatenibacter	0.06 ± 0.07	0.04 ± 0.08	0.09 ± 0.10	4257.5	< 0.001	< 0.001
Clostridium_sensu_stricto_13	0.06 ± 0.12	0.13 ± 0.75	< 0.01	2731	0.103	0.189
unclassified_o__Oscillospirales	0.06 ± 0.37	0.05 ± 0.06	0.08 ± 0.10	3687	0.004	0.014
Lachnoclostridium	0.06 ± 0.16	0.06 ± 0.22	0.06 ± 0.11	4091.5	< 0.001	< 0.001
norank_f__norank_o__Rhodospirillales	0.06 ± 0.12	0.03 ± 0.05	0.09 ± 0.15	3895.5	< 0.001	0.001
Candidatus_Soleaferrea	0.06 ± 0.10	0.03 ± 0.04	0.09 ± 0.08	4304	< 0.001	< 0.001
Lachnospiraceae_UCG-004	0.06 ± 0.71	0.04 ± 0.09	0.08 ± 0.13	4025.5	< 0.001	< 0.001
Weissella	0.06 ± 0.51	0.11 ± 0.40	< 0.01	2561.5	0.117	0.209
Desulfovibrio	0.06 ± 0.11	0.04 ± 0.07	0.07 ± 0.12	3794.5	0.001	0.004
unclassified_f__Eggerthellaceae	0.05 ± 0.07	0.08 ± 0.14	0.03 ± 0.04	1938	< 0.001	0.002
Eubacterium_fissicatena_group	0.05 ± 0.09	0.06 ± 0.13	0.05 ± 0.04	3593.5	0.01	0.033
norank_f__Oscillospiraceae	0.05 ± 0.49	0.03 ± 0.05	0.07 ± 0.14	4052	< 0.001	< 0.001
Acinetobacter	0.05 ± 0.10	0.02 ± 0.12	0.09 ± 0.66	2522	0.047	0.108
Sphaerochaeta	0.05 ± 0.07	0.03 ± 0.04	0.07 ± 0.08	3775.5	0.001	0.006
Slackia	0.05 ± 0.10	0.05 ± 0.05	0.05 ± 0.05	2854	0.889	0.903
unclassified_f__Erysipelotrichaceae	0.05 ± 0.05	0.04 ± 0.04	0.06 ± 0.08	3155	0.337	0.447
Lachnospiraceae_NK4B4_group	0.05 ± 0.11	0.04 ± 0.08	0.06 ± 0.12	3524.5	0.017	0.05
Eubacterium_xylanophilum_group	0.05 ± 0.27	0.04 ± 0.06	0.05 ± 0.06	3329	0.11	0.197
Fibrobacter	0.05 ± 0.06	0.02 ± 0.04	0.07 ± 0.14	4031.5	< 0.001	< 0.001
Lachnospiraceae_UCG-003	0.04 ± 0.11	0.06 ± 0.19	0.03 ± 0.06	2970	0.776	0.823
Pseudomonas	0.04 ± 0.09	0.09 ± 0.26	< 0.01	1912	< 0.001	< 0.001
Streptococcus	0.04 ± 0.05	0.04 ± 0.13	0.04 ± 0.10	2894	0.997	0.997
Fournierella	0.04 ± 0.13	0.02 ± 0.05	0.06 ± 0.13	4059.5	< 0.001	< 0.001
UCG-009	0.04 ± 0.12	0.02 ± 0.03	0.06 ± 0.06	4564	< 0.001	< 0.001
Asteroleplasma	0.04 ± 0.27	0.01 ± 0.02	0.07 ± 0.12	3841	< 0.001	0.002
Anaerocolumna	0.04 ± 0.17	0.08 ± 0.36	< 0.01	2670	0.008	0.028
Clostridium_sensu_stricto_2	0.04 ± 0.08	0.08 ± 0.55	< 0.01	2538	0.007	0.025
Coriobacteriaceae_UCG-003	0.04 ± 0.07	0.04 ± 0.06	0.04 ± 0.05	2895	0.994	0.997
Candidatus_Rhabdochlamydia	0.04 ± 0.06	0.01 ± 0.10	0.06 ± 0.34	3240	0.023	0.061
Anaerosporobacter	0.04 ± 0.09	0.05 ± 0.11	0.02 ± 0.04	2605.5	0.27	0.368
Lachnospiraceae_UCG-001	0.03 ± 0.05	0.02 ± 0.04	0.05 ± 0.11	3388	0.066	0.142
norank_f__Erysipelotrichaceae	0.03 ± 0.23	0.05 ± 0.07	0.01 ± 0.02	1867.5	< 0.001	0.001
Ruminococcus_torques_group	0.03 ± 0.05	0.02 ± 0.02	0.05 ± 0.09	3781.5	0.001	0.005
Mogibacterium	0.03 ± 0.08	0.05 ± 0.08	0.02 ± 0.03	1560.5	< 0.001	< 0.001
Sutterella	0.03 ± 0.36	0.01 ± 0.02	0.06 ± 0.11	4010	< 0.001	< 0.001
Parabacteroides	0.03 ± 0.08	0.02 ± 0.03	0.05 ± 0.07	4137	< 0.001	< 0.001
unclassified_f__Planococcaceae	0.03 ± 0.05	0.04 ± 0.23	0.03 ± 0.21	2688.5	0.148	0.25
Bacteroides	0.03 ± 0.22	0.01 ± 0.02	0.05 ± 0.06	4565.5	< 0.001	< 0.001
UCG-004	0.03 ± 0.06	0.01 ± 0.02	0.04 ± 0.10	3585	0.01	0.034
Phoenicibacter	0.03 ± 0.20	0.04 ± 0.14	0.02 ± 0.05	2633.5	0.321	0.427
unclassified_f__Anaerovoracaceae	0.03 ± 0.10	0.03 ± 0.08	0.02 ± 0.05	2994.5	0.695	0.767
Holdemanella	0.03 ± 0.07	0.03 ± 0.02	0.03 ± 0.04	2789.5	0.706	0.776
norank_f__norank_o__Izemoplasmatales	0.03 ± 0.03	0.01 ± 0.01	0.05 ± 0.27	3466	0.029	0.072
Eubacterium_ventriosum_group	0.03 ± 0.11	0.03 ± 0.08	0.02 ± 0.03	3537.5	0.017	0.05
Cellulosilyticum	0.03 ± 0.05	0.01 ± 0.04	0.04 ± 0.14	3413.5	0.02	0.055
Butyrivibrio	0.02 ± 0.05	0.03 ± 0.07	0.02 ± 0.03	3488.5	0.027	0.07
unclassified_c__Alphaproteobacteria	0.02 ± 0.05	0.01 ± 0.03	0.04 ± 0.06	4220	< 0.001	< 0.001
norank_f__Lachnospiraceae	0.02 ± 0.02	0.02 ± 0.02	0.03 ± 0.02	3920	< 0.001	0.001
Ruminiclostridium	0.02 ± 0.05	0.02 ± 0.05	0.03 ± 0.05	3983.5	< 0.001	< 0.001
Hafnia-Obesumbacterium	0.02 ± 0.03	0.04 ± 0.33	< 0.01	2880	0.823	0.849
norank_f__norank_o__norank_c__Clostridia	0.02 ± 0.02	0.01 ± 0.02	0.03 ± 0.03	4285.5	0	0
Lachnospiraceae_NC2004_group	0.02 ± 0.04	0.01 ± 0.02	0.03 ± 0.05	3486.5	0.026	0.067
norank_f__Peptococcaceae	0.02 ± 0.02	0.01 ± 0.02	0.03 ± 0.02	4163	< 0.001	< 0.001
Enterorhabdus	0.02 ± 0.03	0.02 ± 0.02	0.02 ± 0.02	2728.5	0.545	0.628
Comamonas	0.02 ± 0.22	0.04 ± 0.30	< 0.01	2944	0.498	0.579
UCG-008	0.02 ± 0.02	0.01 ± 0.02	0.02 ± 0.04	3780.5	0.001	0.004
Moryella	0.02 ± 0.19	0.01 ± 0.01	0.02 ± 0.02	4450	< 0.001	< 0.001
norank_f__Mitochondria	0.02 ± 0.02	0.02 ± 0.03	0.01 ± 0.01	2464.5	0.109	0.197
Chryseobacterium	0.02 ± 0.07	0.03 ± 0.23	< 0.01	2692.5	0.058	0.128
Anaeroplasma	0.01 ± 0.03	0.01 ± 0.02	0.02 ± 0.03	2774	0.658	0.739
unclassified_o__Burkholderiales	0.01 ± 0.02	0.02 ± 0.05	0.01 ± 0.04	2788	0.641	0.727
norank_f__Coriobacteriales_Incertae_Sedis	0.01 ± 0.02	0.02 ± 0.02	0.01 ± 0.02	2785	0.69	0.763
Erysipelotrichaceae_UCG-006	0.01 ± 0.04	0.02 ± 0.02	0.01 ± 0.01	2574.5	0.241	0.341
Defluviitaleaceae_UCG-011	0.01 ± 0.01	0.01 ± 0.02	0.01 ± 0.02	2986	0.73	0.796
Ruminobacter	0.01 ± 0.02	< 0.01	0.03 ± 0.09	3421	0.003	0.011
GWE2-31-10	0.01 ± 0.02	0.01 ± 0.04	0.02 ± 0.05	3195.5	0.177	0.293
unclassified_f__Erysipelatoclostridiaceae	0.01 ± 0.05	0.01 ± 0.02	0.02 ± 0.03	3667.5	0.003	0.013
Lachnospiraceae_UCG-010	0.01 ± 0.02	0.01 ± 0.01	0.02 ± 0.02	3865.5	< 0.001	0.001
Brachyspira	0.01 ± 0.15	0.01 ± 0.01	0.02 ± 0.03	3516	0.018	0.05
unclassified_k__norank_d__Bacteria	0.01 ± 0.02	0.01 ± 0.02	0.01 ± 0.02	2467.5	0.108	0.197
GCA-900066575	0.01 ± 0.04	0.01 ± 0.01	0.02 ± 0.02	3632.5	0.005	0.017
Z20	0.01 ± 0.04	< 0.01	0.02 ± 0.06	3301	0.061	0.134
Psychrobacillus	0.01 ± 0.02	0.02 ± 0.12	< 0.01	2701	0.037	0.091
CAG-56	0.01 ± 0.02	0.01 ± 0.01	0.02 ± 0.02	3674	0.003	0.012
Bacteroides_pectinophilus_group	0.01 ± 0.02	0.01 ± 0.02	0.01 ± 0.02	3090.5	0.444	0.527
Elusimicrobium	0.01 ± 0.02	< 0.01	0.02 ± 0.05	4026	< 0.001	< 0.001
Anaerofustis	0.01 ± 0.02	0.01 ± 0.02	0.01 ± 0.02	2735.5	0.551	0.634
unclassified_f__Oxalobacteraceae	0.01 ± 0.02	0.01 ± 0.01	0.02 ± 0.02	3943	< 0.001	< 0.001
unclassified_p__Proteobacteria	0.01 ± 0.02	< 0.01	0.02 ± 0.03	3703.5	0.002	0.009
Hydrogenoanaerobacterium	0.01 ± 0.02	0.02 ± 0.13	< 0.01	3417	0.014	0.041
Papillibacter	0.01 ± 0.01	0.01 ± 0.01	0.01 ± 0.01	3229	0.207	0.334
Erysipelatoclostridium	0.01 ± 0.08	0.01 ± 0.01	0.01 ± 0.02	3183	0.257	0.353
Actinobacillus	0.01 ± 0.08	0.01 ± 0.03	0.01 ± 0.01	2647	0.3	0.406
Jeotgalibaca	0.01 ± 0.02	0.02 ± 0.15	< 0.01	2790.5	0.178	0.293
unclassified_o__Enterobacterales	0.01 ± 0.01	0.02 ± 0.09	< 0.01	2921	0.832	0.849
norank_f__norank_o__Rickettsiales	0.01 ± 0.03	< 0.01	0.01 ± 0.02	3971.5	< 0.001	< 0.001
norank_f__Christensenellaceae	0.01 ± 0.01	0.01 ± 0.01	0.01 ± 0.01	3497	0.023	0.061
Tuzzerella	0.01 ± 0.06	< 0.01	0.01 ± 0.02	3901	< 0.001	0.001
norank_f__vadinBE97	0.01 ± 0.10	< 0.01	0.01 ± 0.04	3757	< 0.001	0.001
unclassified_f__Rikenellaceae	0.01 ± 0.03	0.01 ± 0.02	0.01 ± 0.03	3481	0.015	0.044
Pygmaiobacter	0.01 ± 0.01	< 0.01	0.01 ± 0.02	3489.5	0.018	0.05
Oscillospira	0.01 ± 0.01	< 0.01	0.01 ± 0.01	3723	0.001	0.004
norank_f__Succinivibrionaceae	0.01 ± 0.02	0.01 ± 0.02	0.01 ± 0.02	2605	0.152	0.257
Kocuria	0.01 ± 0.01	0.01 ± 0.08	< 0.01	2556	0.006	0.021
Anaerosinus	0.01 ± 0.02	0.01 ± 0.06	< 0.01	2759	0.042	0.097
Clostridium_sensu_stricto_12	0.01 ± 0.05	0.01 ± 0.09	< 0.01	2880	0.823	0.849
Butyricimonas	0.01 ± 0.02	< 0.01	0.01 ± 0.02	3390	0.039	0.094
Klebsiella	< 0.01	< 0.01	0.01 ± 0.02	3477.5	0.001	0.007
Veillonella	< 0.01	< 0.01	0.01 ± 0.02	3365	0.042	0.097
Tyzzerella	< 0.01	< 0.01	0.01 ± 0.02	3566	0.003	0.011
unclassified_f__Pasteurellaceae	< 0.01	0.01 ± 0.02	< 0.01	2988	0.657	0.739
Tetragenococcus	< 0.01	< 0.01	0.01 ± 0.03	3152.5	0.014	0.041
norank_f__Erysipelatoclostridiaceae	< 0.01	< 0.01	< 0.01	2942.5	0.819	0.849
Proteiniclasticum	< 0.01	0.01 ± 0.06	< 0.01	2848	0.247	0.341
norank_f__Butyricicoccaceae	< 0.01	< 0.01	< 0.01	2753	0.539	0.623
Howardella	< 0.01	< 0.01	< 0.01	2777	0.497	0.579
Stenotrophomonas	< 0.01	0.01 ± 0.05	< 0.01	2848	0.247	0.341
Robinsoniella	< 0.01	0.01 ± 0.03	< 0.01	2714.5	0.018	0.05
Peptococcus	< 0.01	< 0.01	< 0.01	3988	< 0.001	< 0.001
Arthrobacter	< 0.01	0.01 ± 0.03	< 0.01	2703	0.121	0.215
Sphingobacterium	< 0.01	0.01 ± 0.04	< 0.01	2848	0.247	0.341
unclassified_f__Christensenellaceae	< 0.01	< 0.01	< 0.01	3514.5	0.007	0.025
Paludicola	< 0.01	< 0.01	< 0.01	3067.5	0.393	0.487
Luteimonas	< 0.01	< 0.01	< 0.01	2707	0.129	0.228
Alloscardovia	< 0.01	< 0.01	< 0.01	2863	0.875	0.891
Chroococcidiopsis_PCC_7203	< 0.01	< 0.01	< 0.01	2432.5	0.003	0.013
unclassified_f__Spirochaetaceae	< 0.01	< 0.01	< 0.01	3107	0.306	0.411
unclassified_f__Veillonellaceae	< 0.01	< 0.01	< 0.01	2751.5	0.345	0.454
unclassified_f__Aerococcaceae	< 0.01	< 0.01	< 0.01	2848	0.247	0.341
unclassified_o__Lachnospirales	< 0.01	< 0.01	< 0.01	3395	0.002	0.007
Actinomyces	< 0.01	< 0.01	< 0.01	2346	0.002	0.007
Flavobacterium	< 0.01	< 0.01	< 0.01	2957.5	0.229	0.341
Paracoccus	< 0.01	< 0.01	< 0.01	2451	0.002	0.008
unclassified_o__Rickettsiales	< 0.01	< 0.01	< 0.01	3256.5	0.023	0.061
Sphingomonas	< 0.01	< 0.01	< 0.01	2644.5	0.069	0.149
Rubellimicrobium	< 0.01	< 0.01	< 0.01	2649.5	0.075	0.158
Allisonella	< 0.01	< 0.01	< 0.01	3082.5	0.178	0.293
Eubacterium_oxidoreducens_group	< 0.01	< 0.01	< 0.01	3223.5	0.101	0.188
Leucobacter	< 0.01	< 0.01	< 0.01	2812	0.417	0.499
norank_f__Clostridium_methylpentosum_group	< 0.01	< 0.01	< 0.01	2791.5	0.41	0.495
Sedimentibacter	< 0.01	< 0.01	< 0.01	2759	0.042	0.097
Rickettsiella	< 0.01	< 0.01	< 0.01	2990	0.138	0.238
Mailhella	< 0.01	< 0.01	< 0.01	3307.5	0.013	0.039
Staphylococcus	< 0.01	< 0.01	< 0.01	3065	0.247	0.341
norank_f__Weeksellaceae	< 0.01	< 0.01	< 0.01	2957.5	0.229	0.341
norank_f__Xanthobacteraceae	< 0.01	< 0.01	< 0.01	2739.5	0.359	0.469
CAG-352	< 0.01	< 0.01	< 0.01	3062	0.148	0.25
Methylobacterium-Methylorubrum	< 0.01	< 0.01	< 0.01	2598.5	0.066	0.142
Paenibacillus	< 0.01	< 0.01	< 0.01	2700	0.036	0.089
unclassified_f__Sphingomonadaceae	< 0.01	< 0.01	< 0.01	2602.5	0.039	0.094
unclassified_f__Syntrophomonadaceae	< 0.01	< 0.01	< 0.01	3061	0.258	0.354
unclassified_f__Rhizobiaceae	< 0.01	< 0.01	< 0.01	2701	0.21	0.338
Planococcus	< 0.01	< 0.01	< 0.01	2848	0.247	0.341
Acetitomaculum	< 0.01	< 0.01	< 0.01	2858.5	0.817	0.849
norank_f__Saccharimonadaceae	< 0.01	< 0.01	< 0.01	2719.5	0.206	0.334
EMP-G18	< 0.01	< 0.01	< 0.01	3028	0.351	0.46
unclassified_c__Bacteroidia	< 0.01	< 0.01	< 0.01	2960.5	0.62	0.706
Tissierella	< 0.01	< 0.01	< 0.01	2848	0.247	0.341
Sanguibacter	< 0.01	< 0.01	< 0.01	2848	0.247	0.341
Allorhizobium-Neorhizobium-Pararhizobium-Rhizobium	< 0.01	< 0.01	< 0.01	3134.5	0.104	0.19
unclassified_o__Micrococcales	< 0.01	< 0.01	< 0.01	2745.5	0.081	0.168
Bilophila	< 0.01	< 0.01	< 0.01	3110	0.051	0.115
norank_f__Puniceicoccaceae	< 0.01	< 0.01	< 0.01	3191.5	0.028	0.072
Victivallis	< 0.01	< 0.01	< 0.01	3087.5	0.034	0.084
Neisseria	< 0.01	< 0.01	< 0.01	2813	0.423	0.504
Brachybacterium	< 0.01	< 0.01	< 0.01	2912	0.772	0.82
Brevundimonas	< 0.01	< 0.01	< 0.01	2720	0.122	0.215
norank_f__norank_o__Oscillospirales	< 0.01	< 0.01	< 0.01	3246.5	0.02	0.055
Simplicispira	< 0.01	< 0.01	< 0.01	2925	0.4	0.487
Gemella	< 0.01	< 0.01	< 0.01	3033.5	0.206	0.334
norank_f__JG30-KF-CM45	< 0.01	< 0.01	< 0.01	2753.5	0.235	0.341
unclassified_f__Acholeplasmataceae	< 0.01	< 0.01	< 0.01	2625.5	0.004	0.014
unclassified_f__Intrasporangiaceae	< 0.01	< 0.01	< 0.01	2823.5	0.414	0.498
Truepera	< 0.01	< 0.01	< 0.01	2656.5	0.017	0.05
Rubrobacter	< 0.01	< 0.01	< 0.01	2647.5	0.028	0.071
Deinococcus	< 0.01	< 0.01	< 0.01	2714.5	0.018	0.05
Halomonas	< 0.01	< 0.01	< 0.01	3152.5	0.014	0.041
Pseudonocardia	< 0.01	< 0.01	< 0.01	2753.5	0.235	0.341
Corynebacterium	< 0.01	< 0.01	< 0.01	2764.5	0.225	0.341
Bradyrhizobium	< 0.01	< 0.01	< 0.01	2753.5	0.235	0.341
Eubacterium_nodatum_group	< 0.01	< 0.01	< 0.01	2944	0.676	0.754
Qipengyuania	< 0.01	< 0.01	< 0.01	2769	0.242	0.341
unclassified_f__Weeksellaceae	< 0.01	< 0.01	< 0.01	2957.5	0.229	0.341
Anaerococcus	< 0.01	< 0.01	< 0.01	2888.5	0.972	0.977
Gemmobacter	< 0.01	< 0.01	< 0.01	3001.5	0.302	0.408
norank_f__norank_o__Microtrichales	< 0.01	< 0.01	< 0.01	2798	0.397	0.487
Porphyromonas	< 0.01	< 0.01	< 0.01	2934	0.655	0.739
unclassified_o__Erysipelotrichales	< 0.01	< 0.01	< 0.01	3087.5	0.034	0.084
TM7x	< 0.01	< 0.01	< 0.01	2777.5	0.212	0.339
Bosea	< 0.01	< 0.01	< 0.01	2848.5	0.679	0.755
Rhodococcus	< 0.01	< 0.01	< 0.01	2859.5	0.723	0.79
Mitsuokella	< 0.01	< 0.01	< 0.01	2990	0.138	0.238
Methyloversatilis	< 0.01	< 0.01	< 0.01	2957.5	0.229	0.341
Timonella	< 0.01	< 0.01	< 0.01	2803.5	0.1	0.184
UBA1819	< 0.01	< 0.01	< 0.01	2931.5	0.674	0.754
Aliterella	< 0.01	< 0.01	< 0.01	2657.5	0.017	0.05
unclassified_o__Veillonellales-Selenomonadales	< 0.01	< 0.01	< 0.01	2734	0.109	0.197
Mycoplasma	< 0.01	< 0.01	< 0.01	2964.5	0.469	0.553
unclassified_o__Gaiellales	< 0.01	< 0.01	< 0.01	2810.5	0.409	0.495
Pleurocapsa_PCC-7319	< 0.01	< 0.01	< 0.01	2714.5	0.018	0.05
unclassified_o__Rhodospirillales	< 0.01	< 0.01	< 0.01	2913.5	0.754	0.813
Siphonobacter	< 0.01	< 0.01	< 0.01	2702	0.038	0.093
Nocardioides	< 0.01	< 0.01	< 0.01	2746.5	0.083	0.171
Mobilicoccus	< 0.01	< 0.01	< 0.01	2835.5	0.388	0.487
Herminiimonas	< 0.01	< 0.01	< 0.01	2790.5	0.178	0.293
Fusobacterium	< 0.01	< 0.01	< 0.01	2855	0.686	0.761
Leptolyngbya_PCC-6306	< 0.01	< 0.01	< 0.01	2912	0.772	0.82
Janthinobacterium	< 0.01	< 0.01	< 0.01	2803.5	0.099	0.184
norank_f__Carnobacteriaceae	< 0.01	< 0.01	< 0.01	2803.5	0.099	0.184
Ezakiella	< 0.01	< 0.01	< 0.01	2990	0.138	0.238
Salinivibrio	< 0.01	< 0.01	< 0.01	3022.5	0.086	0.173
norank_f__Desulfovibrionaceae	< 0.01	< 0.01	< 0.01	3055	0.054	0.12
norank_f__Victivallaceae	< 0.01	< 0.01	< 0.01	3022.5	0.086	0.173
Campylobacter	< 0.01	< 0.01	< 0.01	2880	0.823	0.849
Haemophilus	< 0.01	< 0.01	< 0.01	2837	0.401	0.487
unclassified_f__Acetobacteraceae	< 0.01	< 0.01	< 0.01	2779.5	0.22	0.341
norank_f__norank_o__Gaiellales	< 0.01	< 0.01	< 0.01	2779.5	0.22	0.341
Candidatus_Phytoplasma	< 0.01	< 0.01	< 0.01	2925	0.4	0.487
Aerococcus	< 0.01	< 0.01	< 0.01	2803.5	0.099	0.184
Propionibacterium	< 0.01	< 0.01	< 0.01	2759	0.042	0.097
Arcanobacterium	< 0.01	< 0.01	< 0.01	2869.5	0.765	0.818
Devosia	< 0.01	< 0.01	< 0.01	2933.5	0.659	0.739
Wilmottia_Ant-Ph58	< 0.01	< 0.01	< 0.01	2835	0.384	0.487
unclassified_f__Methyloligellaceae	< 0.01	< 0.01	< 0.01	2747	0.084	0.173
Pedobacter	< 0.01	< 0.01	< 0.01	2835.5	0.388	0.487
Ureaplasma	< 0.01	< 0.01	< 0.01	2867.5	0.745	0.808
Blastocatella	< 0.01	< 0.01	< 0.01	2836.5	0.396	0.487
Pseudopropionibacterium	< 0.01	< 0.01	< 0.01	2867.5	0.745	0.808
Granulicatella	< 0.01	< 0.01	< 0.01	2957.5	0.229	0.341
unclassified_f__Acidaminococcaceae	< 0.01	< 0.01	< 0.01	2990	0.138	0.238
Halarcobacter	< 0.01	< 0.01	< 0.01	2957.5	0.229	0.341
Rothia	< 0.01	< 0.01	< 0.01	2901	0.924	0.931
Clostridium_sensu_stricto_11	< 0.01	< 0.01	< 0.01	2848	0.247	0.341
norank_f__norank_o__norank_c__Gracilibacteria	< 0.01	< 0.01	< 0.01	2803.5	0.099	0.184
unclassified_f__Kineosporiaceae	< 0.01	< 0.01	< 0.01	2759	0.042	0.097
Clostridium_sensu_stricto_3	< 0.01	< 0.01	< 0.01	2714.5	0.018	0.05
Akkermansia	< 0.01	< 0.01	< 0.01	2714.5	0.018	0.05
Leptotrichia	< 0.01	< 0.01	< 0.01	2978	0.311	0.416
Reyranella	< 0.01	< 0.01	< 0.01	2978	0.311	0.416
norank_f__norank_o__Saccharimonadales	< 0.01	< 0.01	< 0.01	2913.5	0.754	0.813
Streptomyces	< 0.01	< 0.01	< 0.01	2791.5	0.182	0.298
1174-901-12	< 0.01	< 0.01	< 0.01	2835.5	0.388	0.487
unclassified_f__Thermoactinomycetaceae	< 0.01	< 0.01	< 0.01	2835.5	0.388	0.487
Spirosoma	< 0.01	< 0.01	< 0.01	2835.5	0.388	0.487
Craurococcus-Caldovatus	< 0.01	< 0.01	< 0.01	2791.5	0.182	0.298
TM7a	< 0.01	< 0.01	< 0.01	2957.5	0.229	0.341
norank_f__Rhizobiales_Incertae_Sedis	< 0.01	< 0.01	< 0.01	3022.5	0.086	0.173
Ochrobactrum	< 0.01	< 0.01	< 0.01	2945.5	0.486	0.568
norank_f__Methyloligellaceae	< 0.01	< 0.01	< 0.01	2945.5	0.486	0.568
Brevibacterium	< 0.01	< 0.01	< 0.01	2945.5	0.486	0.568
Chroococcidiopsis_SAG_2023	< 0.01	< 0.01	< 0.01	2759	0.042	0.097
Iamia	< 0.01	< 0.01	< 0.01	2803.5	0.099	0.184
norank_f__T34	< 0.01	< 0.01	< 0.01	2848	0.247	0.341
Dietzia	< 0.01	< 0.01	< 0.01	2848	0.247	0.341
Arcticibacter	< 0.01	< 0.01	< 0.01	2848	0.247	0.341
Pedomicrobium	< 0.01	< 0.01	< 0.01	2803.5	0.099	0.184
Peptoniphilus	< 0.01	< 0.01	< 0.01	2990	0.138	0.238
Cetobacterium	< 0.01	< 0.01	< 0.01	2913	0.76	0.815
norank_f__norank_o__IMCC26256	< 0.01	< 0.01	< 0.01	2913	0.76	0.815
norank_f__norank_o__Candidatus_Komeilibacteria	< 0.01	< 0.01	< 0.01	2925	0.4	0.487
norank_f__norank_o__OPB41	< 0.01	< 0.01	< 0.01	2957.5	0.229	0.341
unclassified_p__Actinobacteriota	< 0.01	< 0.01	< 0.01	2803.5	0.099	0.184
norank_f__norank_o__11-24	< 0.01	< 0.01	< 0.01	2803.5	0.099	0.184
Gryllotalpicola	< 0.01	< 0.01	< 0.01	2848	0.247	0.341
Caproiciproducens	< 0.01	< 0.01	< 0.01	2848	0.247	0.341
unclassified_f__Methylomonadaceae	< 0.01	< 0.01	< 0.01	2803.5	0.099	0.184
Serratia	< 0.01	< 0.01	< 0.01	2803.5	0.099	0.184
Thermomonas	< 0.01	< 0.01	< 0.01	2803.5	0.099	0.184
unclassified_o__Peptostreptococcales-Tissierellales	< 0.01	< 0.01	< 0.01	2848	0.247	0.341
unclassified_o__Rhizobiales	< 0.01	< 0.01	< 0.01	2803.5	0.099	0.184
Tersicoccus	< 0.01	< 0.01	< 0.01	2848	0.247	0.341
Diplorickettsia	< 0.01	< 0.01	< 0.01	2880.5	0.83	0.849
Megamonas	< 0.01	< 0.01	< 0.01	2880.5	0.83	0.849
Flavisolibacter	< 0.01	< 0.01	< 0.01	2880.5	0.83	0.849
Odoribacter	< 0.01	< 0.01	< 0.01	2880.5	0.83	0.849
Cnuella	< 0.01	< 0.01	< 0.01	2880.5	0.83	0.849
Ileibacterium	< 0.01	< 0.01	< 0.01	2925	0.4	0.487
Bellilinea	< 0.01	< 0.01	< 0.01	2925	0.4	0.487
Wohlfahrtiimonas	< 0.01	< 0.01	< 0.01	2957.5	0.229	0.341
norank_f__Lentimicrobiaceae	< 0.01	< 0.01	< 0.01	2925	0.4	0.487
Leptospira	< 0.01	< 0.01	< 0.01	2957.5	0.229	0.341
norank_f__norank_o__norank_c__Dojkabacteria	< 0.01	< 0.01	< 0.01	2925	0.4	0.487
Orenia	< 0.01	< 0.01	< 0.01	2925	0.4	0.487
norank_f__norank_o__norank_c__norank_p__MBNT15	< 0.01	< 0.01	< 0.01	2957.5	0.229	0.341
norank_f__Gemmataceae	< 0.01	< 0.01	< 0.01	2848	0.247	0.341
norank_f__norank_o__Candidatus_Kaiserbacteria	< 0.01	< 0.01	< 0.01	2848	0.247	0.341
Candidatus_Udaeobacter	< 0.01	< 0.01	< 0.01	2848	0.247	0.341
Nannocystis	< 0.01	< 0.01	< 0.01	2848	0.247	0.341
Psychroglaciecola	< 0.01	< 0.01	< 0.01	2925	0.4	0.487
Arenimonas	< 0.01	< 0.01	< 0.01	2925	0.4	0.487
unclassified_f__Xanthomonadaceae	< 0.01	< 0.01	< 0.01	2925	0.4	0.487

## Sheet: Sheet2
A	B	C
Species name	Pvalue	Corrected pvalue
Prevotella	0.0001103	0.0008823
norank_f__Ruminococcaceae	2.955e-08	1.216e-06
norank_f__Clostridiaceae	8.996e-05	0.0007535
Lactobacillus	0.05709	0.137
Enterococcus	7.668e-11	1.452e-08
Sarcina	0.001543	0.008886
norank_o__Clostridiales	0.0478	0.1217
Oscillospira	8.964e-08	2.151e-06
norank_f__Lachnospiraceae	1.373e-06	2.471e-05
unclassified_o__Clostridiales	0.05478	0.1326
norank_f__Peptostreptococcaceae	6.956e-08	2.003e-06
Blautia	0.0448	0.1152
norank_f__S24-7	0.0141	0.05414
Coprococcus	0.06442	0.1508
Succinivibrio	0.1399	0.2582
Ruminococcus	0.2082	0.3526
Faecalibacterium	3.595e-05	0.0003866
unclassified_f__Ruminococcaceae	6.281e-08	2.003e-06
unclassified_f__Lachnospiraceae	0.1124	0.2172
Roseburia	0.374	0.4924
Treponema	0.01446	0.0548
norank_f__Coriobacteriaceae	0.02191	0.07602
Bifidobacterium	0.04362	0.1132
norank_o__Bacteroidales	6.178e-05	0.0005561
norank_o__RF39	0.0231	0.07919
norank_f__Christensenellaceae	0.001593	0.008997
Lactococcus	0.0005609	0.003671
norank_o__Streptophyta	4.13e-05	0.0004031
Kurthia	0.4452	0.5299
SMB53	1.787e-08	8.575e-07
Clostridium	0.5376	0.6193
Phascolarctobacterium	7.176e-07	1.408e-05
norank_f__[Mogibacteriaceae]	0.1735	0.3143
[Prevotella]	7.335e-07	1.408e-05
unclassified_o__Bacteroidales_c__Bacteroidia	2.38e-05	0.0002857
Bulleidia	0.0001821	0.001345
unclassified_c__Bacilli	1.008e-10	1.452e-08
unclassified_o__Lactobacillales	1.637e-09	1.572e-07
Dialister	1.757e-05	0.00023
[Ruminococcus]	0.0003817	0.002681
Lachnospira	0.04859	0.1217
Catenibacterium	0.006124	0.02713
Pediococcus	0.5256	0.6079
norank_o__YS2	0.4218	0.5148
norank_f__[Paraprevotellaceae]	6.168e-08	2.003e-06
Dorea	0.009436	0.03673
Butyrivibrio	0.6513	0.7327
unclassified_p__Firmicutes	1.712e-08	8.575e-07
norank_f__Enterobacteriaceae	0.02135	0.07498
norank_o__GMD14H09	0.0321	0.1027
norank_f__RF16	7.917e-08	2.073e-06
norank_p__WPS-2	0.002622	0.01348
unclassified_f__Clostridiaceae	0.001371	0.008228
YRC22	5.449e-05	0.0005062
unclassified_k__norank_d__Bacteria	0.08149	0.1792
CF231	7.026e-09	5.059e-07
norank_f__RFP12	0.1829	0.3272
Anaerovibrio	0.0004306	0.002953
Bacillus	0.3264	0.4477
Rummeliibacillus	0.2995	0.4214
norank_f__Lactobacillaceae	0.9362	0.9515
norank_f__Erysipelotrichaceae	0.3376	0.4586
norank_f__Rikenellaceae	0.0008742	0.005474
Megasphaera	0.07077	0.1631
Flexispira	0.01481	0.0554
Collinsella	0.0326	0.1032
norank_f__Veillonellaceae	0.05952	0.1405
Leuconostoc	0.006379	0.02751
Carnobacterium	2.677e-05	0.0003083
Desulfovibrio	0.001403	0.008248
unclassified_f__Coriobacteriaceae	0.0003325	0.002394
Sphaerochaeta	0.003177	0.01572
Acinetobacter	0.04161	0.1103
norank_f__Leuconostocaceae	0.445	0.5299
Slackia	0.7778	0.8206
norank_o__RF32	0.00322	0.01572
Pseudomonas	1.086e-05	0.0001564
Fibrobacter	2.136e-05	0.0002675
Streptococcus	0.8242	0.8569
Candidatus_Rhabdochlamydia	0.02389	0.08093
p-75-a5	0.0001207	0.0009394
unclassified_f__Erysipelotrichaceae	0.4396	0.5275
norank_f__p-2534-18B5	0.0004646	0.003112
Sutterella	3.861e-05	0.0003971
Mogibacterium	2.412e-06	4.086e-05
Parabacteroides	3.262e-06	5.219e-05
Solibacillus	0.5984	0.6838
RFN20	0.008771	0.0346
[Eubacterium]	0.9868	0.9913
unclassified_p__Proteobacteria	3.072e-07	6.805e-06
unclassified_f__Bifidobacteriaceae	0.04821	0.1217
unclassified_f__Veillonellaceae	9.157e-05	0.0007535
norank_o__Rickettsiales	0.03092	0.1001
norank_o__ML615J-28	0.03915	0.1103
Serratia	0.745	0.8078
unclassified_o__Bacillales	0.7688	0.814
unclassified_f__Prevotellaceae	0.000136	0.001031
L7A_E11	0.556	0.6379
Comamonas	0.75	0.8078
unclassified_f__Enterobacteriaceae	0.04156	0.1103
Chryseobacterium	0.1138	0.2185
unclassified_c__Betaproteobacteria	0.7269	0.7995
02d06	0.3851	0.4924
Ruminobacter	0.001694	0.00938
norank_o__M2PT2-76	0.4331	0.5241
Brachyspira	0.006549	0.02774
Anaerostipes	0.2237	0.3526
unclassified_f__[Mogibacteriaceae]	0.02857	0.0935
norank_f__R4-45B	0.02555	0.08555
Actinobacillus	0.3197	0.4407
Oxalobacter	3.624e-05	0.0003866
unclassified_f__Planococcaceae	0.03714	0.1103
Anaerofustis	0.1559	0.286
norank_f__Elusimicrobiaceae	1.453e-05	0.0001993
norank_f__Streptococcaceae	4.199e-05	0.0004031
Coprobacillus	0.07628	0.1716
Trichococcus	0.04212	0.1103
norank_f__Victivallaceae	5.273e-06	7.993e-05
unclassified_c__Alphaproteobacteria	0.00102	0.006248
Anaerovorax	0.04212	0.1103
norank_f__Anaeroplasmataceae	0.4669	0.5531
Anaeroplasma	0.1614	0.2942
Dehalobacterium	0.003472	0.01666
norank_f__Bacillaceae	0.04928	0.1224
norank_f__Dehalobacteriaceae	0.0745	0.1689
norank_f__mitochondria	7.062e-05	0.0006163
rc4-4	0.00284	0.01435
Kocuria	0.007515	0.03137
Butyricimonas	0.003734	0.01734
Veillonella	0.2621	0.3718
unclassified_c__Clostridia	0.0064	0.02751
norank_c__Alphaproteobacteria	0.03859	0.1103
Tetragenococcus	0.008601	0.03456
unclassified_p__Tenericutes	0.1259	0.2402
unclassified_f__Pasteurellaceae	0.4722	0.5551
Proteiniclasticum	0.2473	0.3526
Arthrobacter	0.131	0.2466
Weissella	0.01675	0.06185
norank_f__Xanthomonadaceae	0.9383	0.9515
norank_f__Peptococcaceae	0.002107	0.01145
Sphingobacterium	0.2473	0.3526
norank_f__Xenococcaceae	0.002476	0.0132
Luteimonas	0.2175	0.3526
Facklamia	0.2473	0.3526
Alloscardovia	0.6636	0.7437
Bacteroides_f__Bacteroidaceae	0.9339	0.9515
unclassified_o__Rickettsiales	0.00413	0.01888
Rubellimicrobium	0.03691	0.1103
Paracoccus	0.004968	0.02236
norank_f__Desulfovibrionaceae	0.002568	0.01344
Wautersiella	0.2289	0.3526
Leucobacter	0.2216	0.3526
Kaistobacter	0.2057	0.3526
Actinomyces	0.08292	0.1797
Rhodoplanes	0.07816	0.1745
norank_f__Flavobacteriaceae	0.2289	0.3526
Rickettsiella	0.2999	0.4214
unclassified_f__Rhizobiaceae	0.6148	0.6998
unclassified_p__Spirochaetes	0.1336	0.2498
Anaerotruncus	0.09876	0.1948
Staphylococcus	0.06567	0.1525
unclassified_c__Spirochaetes	0.7273	0.7995
Sedimentibacter	0.04212	0.1103
Planomicrobium	0.2473	0.3526
norank_c__TM7-3	0.04084	0.1103
unclassified_o__Actinomycetales	0.03714	0.1103
Sphingomonas	0.03393	0.1039
Epulopiscium	0.1091	0.2138
norank_f__Caulobacteraceae	0.0006915	0.004426
Pseudonocardia	0.6928	0.7675
Tissierella_Soehngenia	0.2473	0.3526
Paenibacillus	0.01844	0.06638
Sanguibacter	0.1757	0.3162
Mycobacterium	0.07383	0.1688
norank_f__Prevotellaceae	0.3366	0.4586
Methylobacterium	0.01935	0.06882
Brachybacterium	0.9335	0.9515
norank_f__Gaiellaceae	0.3447	0.466
norank_o__Rhizobiales	0.9941	0.9941
Neisseria	0.05831	0.1388
Bilophila	0.07923	0.1755
unclassified_f__Comamonadaceae	0.4001	0.4924
unclassified_f__Intrasporangiaceae	0.4087	0.5009
Stenotrophomonas	0.2473	0.3526
Deinococcus	0.04211	0.1103
unclassified_o__Sphingomonadales	0.02842	0.0935
Bradyrhizobium	0.7845	0.8234
norank_f__Oxalobacteraceae	0.03763	0.1103
norank_f__Acetobacteraceae	0.1305	0.2466
Balneimonas	0.003636	0.01716
norank_o__Acholeplasmatales	0.008169	0.03361
norank_f__AKIW874	0.2456	0.3526
Truepera	0.00864	0.03456
Methyloversatilis	0.2289	0.3526
norank_o__JG30-KF-CM45	0.1115	0.217
Halomonas	0.03379	0.1039
unclassified_f__Xanthomonadaceae	0.05399	0.1318
Rubrobacter	0.05284	0.1301
unclassified_f__Gemellaceae	0.4351	0.5243
Rhodobacter	0.679	0.755
norank_f__Bifidobacteriaceae	0.2473	0.3526
norank_f__Sanguibacteraceae	0.2473	0.3526
Arcanobacterium	0.7601	0.8078
Granulicatella	0.9879	0.9913
norank_f__Dermatophilaceae	0.3879	0.4924
Haemophilus	0.08842	0.1872
Agrobacterium	0.4321	0.5241
Corynebacterium	0.2115	0.3526
Anaerococcus	0.9068	0.9327
Mitsuokella	0.2289	0.3526
unclassified_f__Fusobacteriaceae	0.7349	0.8048
unclassified_p__Cyanobacteria	0.08621	0.1853
norank_f__Mycoplasmataceae	0.4686	0.5531
Leptotrichia	0.3169	0.4407
Dietzia	0.09876	0.1948
unclassified_f__Paenibacillaceae	0.09876	0.1948
norank_o__Stramenopiles	0.6512	0.7327
Akkermansia	0.08297	0.1797
norank_f__Methylobacteriaceae	0.7862	0.8234
norank_f__Cytophagaceae	0.1843	0.3276
unclassified_f__Phyllobacteriaceae	0.08731	0.1863
Rhodococcus	0.9052	0.9327
1-68	0.4816	0.5638
norank_o__HA64	0.3027	0.4232
Devosia	0.6744	0.7528
Aggregatibacter	0.9757	0.986
Rhizobium	0.03379	0.1039
norank_f__Beijerinckiaceae	0.03861	0.1103
norank_f__Rhodospirillaceae	0.6506	0.7327
norank_f__[Cerasicoccaceae]	0.3198	0.4407
Phormidium	0.745	0.8078
Candidatus_Phytoplasma	0.2289	0.3526
norank_f__Propionibacteriaceae	0.3837	0.4924
Salinivibrio	0.2289	0.3526
Arcobacter	0.2289	0.3526
Brevibacterium	0.4983	0.5787
Porphyromonas	0.4983	0.5787
norank_f__Sphingobacteriaceae	0.2473	0.3526
norank_o__Chlorophyta	0.01843	0.06638
norank_f__Erythrobacteraceae	0.04211	0.1103
Pedobacter	0.09876	0.1948
Rathayibacter	0.2473	0.3526
Spirosoma	0.3879	0.4924
norank_f__Methylocystaceae	0.3879	0.4924
Janthinobacterium	0.3879	0.4924
norank_f__Nocardioidaceae	0.3879	0.4924
Pedomicrobium	0.3879	0.4924
DA101	0.755	0.8078
Rothia	0.755	0.8078
norank_f__Hyphomicrobiaceae	0.755	0.8078
Aerococcus	0.09876	0.1948
norank_f__Thermoactinomycetaceae	0.09876	0.1948
norank_o__PK29	0.0421	0.1103
Campylobacter	0.2473	0.3526
norank_c__OPB41	0.1383	0.2569
norank_o__Sphingomonadales	0.8229	0.8569
unclassified_f__Streptomycetaceae	0.3921	0.4924
Cetobacterium	0.7599	0.8078
norank_f__Halobacteroidaceae	0.4001	0.4924
norank_o__CW040	0.2289	0.3526
norank_c__ABY1	0.4001	0.4924
norank_o__Acidimicrobiales	0.09875	0.1948
norank_o__I025	0.2473	0.3526
unclassified_f__Acetobacteraceae	0.09875	0.1948
unclassified_f__Micrococcaceae	0.09875	0.1948
Cardiobacterium	0.09875	0.1948
norank_f__Ellin6075	0.8301	0.86
norank_c__SC72	0.4001	0.4924
norank_f__EB1017	0.2289	0.3526
Megamonas	0.2289	0.3526
Flavisolibacter	0.4001	0.4924
Leptospira	0.2289	0.3526
Helicobacter	0.2473	0.3526
Thermomonas	0.2473	0.3526
Nannocystis	0.2473	0.3526
norank_o__Micrococcales	0.2473	0.3526
norank_f__Jonesiaceae	0.2473	0.3526
norank_c__BD1-5	0.2473	0.3526
norank_f__Gemmataceae	0.2473	0.3526
Crenothrix	0.2473	0.3526
Odoribacter	0.2473	0.3526
norank_c__ZB2	0.2473	0.3526
Mycoplasma	0.4001	0.4924
Peptoniphilus	0.4001	0.4924
norank_o__MBNT15	0.4001	0.4924
Arenimonas	0.4001	0.4924
Allobaculum	0.4001	0.4924
norank_f__Anaerolinaceae	0.4001	0.4924
